# Supplementary material for: Use of Nanostructured Silica SBA-15 as an Oral Vaccine Adjuvant to Control Mycoplasma hyopneumoniae in Swine Production
Source: Int J Mol Sci. 2023 Apr 1;24(7):6591. doi: 10.3390/ijms24076591 (PMC10095401; doi:10.3390/ijms24076591)
Supplement: Supplementary file 1 [file ijms-24-06591-s001.zip]

Archive with 1 entries (1 files):
- ijms-2170508-supplementary.pdf
